# Supplementary material for: Personalized computational model quantifies heterogeneity in postprandial responses to oral glucose challenge
Source: PLoS Comput Biol. 2021 Mar 31;17(3):e1008852. doi: 10.1371/journal.pcbi.1008852 (PMC8011733; doi:10.1371/journal.pcbi.1008852)
Supplement: S2 Appendix — (ZIP) [file pcbi.1008852.s011.zip]

Archive with 9 entries (9 files):
- diffeq_diabetes.m
- errorFunction.m
- example_data.csv
- example_result.png
- integratorfunG.m
- load_pHealthy_c.m
- load_x0_input.m
- README.txt
- run_model.m
