# Supplementary material for: Personalized computational model quantifies heterogeneity in postprandial responses to oral glucose challenge
Source: PLoS Comput Biol. 2021 Mar 31;17(3):e1008852. doi: 10.1371/journal.pcbi.1008852 (PMC8011733; doi:10.1371/journal.pcbi.1008852)
Supplement: S2 Appendix — (ZIP) [file pcbi.1008852.s011.zip › example_data.csv]

glucose0	glucose30	glucose60	glucose90	glucose120	insulin0	insulin30	insulin60	insulin90	insulin120
5	7.5	7.900000095	6.5	5.800000191	8.579999924	55.70000076	71.19999695	58.09999847	47.70000076
5.900000095	8.449999809	8.150000095	7.300000191	5.25	11.6500001	59.39999962	99	62.79999924	41.10000038
5	8.600000381	10.10000038	9.699999809	8.600000381	11.5	59	73.19999695	93.90000153	87
5.900000095	9.600000381	11.39999962	10.89999962	9.600000381	10.89999962	48.5	70.90000153	83.69999695	94
6.5	10	12.89999962	13	12	15.39999962	48.29999924	78.90000153	96.40000153	95.19999695
6.900000095	17.39999962	15.19999981	17.70000076	15.19999981	6.989999771	38.20000076	62.40000153	106	104
4.199999809	3.799999952	5.599999905	4.199999809	2.599999905	4.739999771	58.09999847	52.5	31.89999962	11.30000019
