# Supplementary material for: Personalized computational model quantifies heterogeneity in postprandial responses to oral glucose challenge
Source: PLoS Comput Biol. 2021 Mar 31;17(3):e1008852. doi: 10.1371/journal.pcbi.1008852 (PMC8011733; doi:10.1371/journal.pcbi.1008852)
Supplement: S2 Appendix — (ZIP) [file pcbi.1008852.s011.zip › integratorfunG.m]

function status = integratorfunG(t,xmodelG,flag,~,~,~,~,~,~)  
%integratorfunG - function used to implement the integrator part of the
%insulin secretion model. 
%Current plasma glucose concentation is stored in global vector Gpl_saved. 
%
%   status = integratorfunG(t,xmodelG,flag)
%
%inputs:
% t:       current simulation time
% xmodelG: vector of current model state variables 
%

% parameters passed to the ode solver need to be listed here using ~ if 
% they are unused. First the outputs are listed (here t and
% xmodelG), then the corresponding flag, and then all inputs (in this case
% p,p0,c,input,constant_parameters,variable_parameters. Since these are all
% unused, we replace them with ~.

global t_saved Gpl_saved

if nargin < 3 || isempty(flag)
    t_saved = [t_saved t];
    Gpl_saved = [Gpl_saved xmodelG(2,:)];
end

status = 0;
