# Supplementary material for: Personalized computational model quantifies heterogeneity in postprandial responses to oral glucose challenge
Source: PLoS Comput Biol. 2021 Mar 31;17(3):e1008852. doi: 10.1371/journal.pcbi.1008852 (PMC8011733; doi:10.1371/journal.pcbi.1008852)
Supplement: S2 Appendix — (ZIP) [file pcbi.1008852.s011.zip › README.txt]

Supplementary information to the manuscript "Personalized computational model quantifies heterogeneity in postprandial responses to oral glucose challenge".
E-DES model MATLAB implementation
Matlab version: R2018b

CONTENTS:
run_model.m 		- script to run model with reproducibility test.

diffeq_diabetes.m 	- model equations
errorFunction.m 	- error function for optimization
integratorfunG.m 	- integrator function for integral part of PID insulin model
load_pHealthy_c.m 	- parameters and constants
load_x0_input.m		- initialize inputs
example_data.csv 	- example data set containing generated OGTT responses 

example_result.png 	- running the run_model.m file should produce this plot. Note that slight differences due to default settings of the optimizer in different MATLAB versions might occur.

USE:
Open and execute the run_model.m file in Matlab.

For reproducibility, running run_model.m without changes should result in the figure example_result.png.
